# Supplementary material for: ASGR2 and CLEC12A as Prognostically Relevant C-Type Lectin Hubs in Glioblastoma
Source: Int J Mol Sci. 2026 Mar 13;27(6):2626. doi: 10.3390/ijms27062626 (PMC13026556; doi:10.3390/ijms27062626)
Supplement: Supplementary file 1 [file ijms-27-02626-s001.zip]

Archive with 1 entries (1 files):
- ijms-4150800-supplementary.pdf
